# Supplementary material for: Engineered antimicrobial-derived peptides to manipulate mixed microbial systems
Source: Microbiol Spectr. 2026 Mar 18;14(4):e03215-25. doi: 10.1128/spectrum.03215-25 (PMC13055374; doi:10.1128/spectrum.03215-25)
Supplement: Data S1 — Details on samples and 16S rDNA sequence information submitted to NCBI SRA BioProject number PRJNA1380370. [file spectrum.03215-25-s0001.xlsx]

## Sheet: Supplemental File 1
File source		Sample	Barcode
Replicate-1_R1_001.fastq	Replicate-1_R2_001.fastq	Control-10Ls-T0	GAGATAAC
Replicate-1_R1_001.fastq	Replicate-1_R2_001.fastq	Control-10Ls-2h	CCGTATAT
Replicate-1_R1_001.fastq	Replicate-1_R2_001.fastq	Control-10Ls-NoPediocin1uM	TCTCGCCT
Replicate-1_R1_001.fastq	Replicate-1_R2_001.fastq	Control-10Ls-NoPediocin10uM	CTTGGTTG
Replicate-1_R1_001.fastq	Replicate-1_R2_001.fastq	Test-10Ls-Pediocin1uM	TGCTCCGA
Replicate-1_R1_001.fastq	Replicate-1_R2_001.fastq	Test-10Ls-Pediocin1uMr	AACACATC
Replicate-1_R1_001.fastq	Replicate-1_R2_001.fastq	Test-10Ls-Pediocin10uM	GTACAGGA
Replicate-1_R1_001.fastq	Replicate-1_R2_001.fastq	Test-10Ls-Pediocin10uMr	AGAGTGCG
Ped-FITC_R1_001.fastq	Ped-FITC_R2_001.fastq	25B-MLS pre-SORT	CCGTATAT
Ped-FITC_R1_001.fastq	Ped-FITC_R2_001.fastq	6B-MLS Neg GATE	TCTCGCCT
15mer_set2_R1_001.fastq	15mer_set2_R2_001.fastq	9-MLS-15mer-neg GATE	TCTCGCCT
15mer_set2_R1_001.fastq	15mer_set2_R2_001.fastq	15-MLS-15mer-pre SORT	TGCTCCGA
Supplemental File 1. Details on samples and 16S rDNA sequence information submitted to NCBI SRA BioProject number PRJNA1380370.
